# Supplementary material for: Next-generation ELISA diagnostic assay for Chagas Disease based on the combination of short peptidic epitopes
Source: PLoS Negl Trop Dis. 2017 Oct 9;11(10):e0005972. doi: 10.1371/journal.pntd.0005972 (PMC5648266; doi:10.1371/journal.pntd.0005972)
Supplement: S1 Table — The spreadsheet workbook file contains a number of worksheets with results from different ELISA assays: 1) all vs all ELISA results (N = negative; P = positive) for each of the 27 peptides against 62 sera samples from chronically infected (Chagas-positive) patients and 16 negative controls (healthy subject); 2) all vs all (z-scores) contains the input matrix for the EpiSelect algorithm; 3) additional negative sera, ELISA results for the best performing 16 peptides against an additional panel of 61 negative sera samples; 4) Formulation 1, ELISA results for the combination of peptides {pc1, pc2, pc3, p6, p13}; 5) Formulation 2, ELISA results for the combination of peptides {pc1, pc2, p6, p7, p24}; 5) Final formulation, ELISA results for the combination of peptides {pc1, pc2, pc3, p6, p7, p13, p24}. File: S1 Table. (XLSX) [file pntd.0005972.s004.xlsx]

## Sheet: All vs all
Table S1 Mucci et al (2017)
Individual peptides assayed against individual sera samples
		PEPTIDE ID
		p1	p2	p3	p4	p5	p6	p7	p8	p9	p10	p11	p12	p13	p14	p15	p16	p18	p19	p20	p21	p22	p23	p24	pc1	pc2	pc3	pc4
	1	N	N	N	N	N	N	N	N	N	N	N	N	N	N	N	N	N	N	N	N	N	N	N	N	N	N	N
Negative Controls (Subject IDs)	2	N	N	N	N	N	N	N	N	N	N	N	N	N	N	N	N	N	N	N	N	N	N	N	N	N	P	N
	3	N	N	N	N	N	N	N	N	N	N	N	N	N	N	N	N	N	N	N	N	N	N	N	N	N	N	N
	4	N	N	N	N	N	N	N	N	N	N	N	N	N	N	N	N	N	N	N	N	N	N	N	N	N	N	N
	5	N	N	N	N	P	N	N	N	N	N	N	N	N	N	N	N	N	N	N	P	N	N	N	N	N	N	N
	6	N	N	N	N	N	N	N	N	N	N	N	N	N	N	N	N	N	N	N	N	N	N	N	N	N	N	N
	7	N	N	N	N	N	N	N	N	N	N	N	N	N	N	N	N	N	N	N	N	N	N	N	N	N	N	N
	8	N	N	N	N	N	N	N	N	N	N	N	N	N	N	N	N	N	N	N	N	N	N	N	N	N	N	N
	9	N	N	N	N	N	N	N	N	N	N	N	N	N	N	N	N	N	N	N	N	N	N	N	N	N	N	N
	10	N	N	N	N	N	N	N	N	N	N	N	N	N	N	N	N	N	N	N	N	N	N	N	N	N	N	N
	11	N	N	N	N	N	N	N	N	N	N	N	N	N	N	N	N	N	N	N	N	N	N	N	N	N	N	N
	12	N	N	N	N	N	N	N	N	N	N	N	N	N	N	N	N	N	N	N	N	N	N	N	N	N	N	N
	13	N	N	N	N	N	N	N	N	N	N	N	N	N	N	N	N	N	N	N	N	N	N	N	N	N	N	N
	14	N	N	N	N	N	N	N	N	N	N	N	N	N	N	N	N	N	N	N	N	N	N	N	N	N	N	N
	15	N	N	N	N	N	N	N	N	N	N	N	N	N	N	N	N	N	N	N	N	N	N	N	N	N	N	N
	16	N	N	N	P	N	N	N	N	N	N	N	N	N	N	N	N	N	N	N	N	N	N	N	N	N	N	N
	27923	N	P	P	P	P	P	P	N	N	P	P	P	P	P	P	N	N	N	P	P	P	N	N	P	P	P	P
Positive Subjects (Subject IDs)	27931	P	P	P	P	P	P	N	N	N	N	P	P	P	N	P	P	P	N	N	P	N	N	P	P	P	P	P
	27948	N	N	N	N	N	N	N	N	N	N	N	N	P	N	N	N	N	N	N	N	N	N	N	N	P	N	P
	27975	P	P	P	P	P	N	P	N	N	P	P	P	P	P	P	P	P	P	P	N	N	N	P	P	P	P	P
	28221	N	N	N	N	P	N	P	N	P	N	P	P	P	N	N	N	N	P	P	P	N	N	N	N	P	P	P
	28222	N	N	P	P	N	N	P	N	N	N	P	N	P	N	N	P	N	N	N	N	N	P	N	P	P	P	N
	28246	P	N	P	N	P	P	P	N	N	N	N	P	P	N	N	P	P	P	P	N	P	N	P	P	P	P	P
	29183	P	P	N	P	P	P	P	P	N	N	P	P	N	N	N	P	P	P	P	P	P	N	P	P	P	P	P
	29615	P	P	P	P	P	P	P	P	P	P	N	N	P	N	N	N	P	P	N	N	N	N	N	P	P	P	P
	29654	P	P	N	P	P	P	P	N	N	P	P	P	P	N	N	P	P	P	N	N	N	P	P	P	N	P	P
	29746	P	N	P	N	N	P	P	P	P	P	P	P	P	P	N	P	P	P	P	P	N	N	P	P	P	P	P
	30309	P	N	P	N	P	P	N	P	P	P	P	P	P	N	N	P	P	P	P	N	P	N	P	P	P	P	N
	30313	P	P	P	P	P	P	P	P	N	P	P	P	N	P	P	P	N	P	N	P	N	N	P	P	P	P	P
	30384	P	P	N	P	P	P	N	N	N	P	P	N	N	N	P	P	P	N	N	N	N	N	N	P	P	N	P
	30385	P	P	P	P	P	P	N	N	N	N	P	P	P	N	P	P	P	N	N	P	N	N	P	P	P	P	P
	30447	P	P	N	N	P	P	P	P	N	P	N	N	P	N	P	P	N	P	N	P	N	N	P	P	P	P	P
	30515	P	N	N	N	P	P	P	P	N	N	P	N	P	N	N	P	P	P	P	N	N	N	P	P	P	P	P
	30517	P	P	N	P	P	P	P	N	N	P	P	P	P	P	P	P	N	P	P	N	N	P	P	P	P	P	P
	30519	P	P	P	P	P	P	P	P	P	P	P	P	P	N	P	P	P	P	P	P	P	N	P	P	P	P	P
	30541	P	N	N	P	P	P	P	N	N	P	P	P	P	N	N	P	P	P	P	N	N	N	P	P	N	P	P
	30607	P	P	N	P	P	P	P	N	N	P	P	N	P	P	P	P	P	P	N	N	N	N	P	P	N	P	P
	30620	P	P	N	P	P	P	P	N	P	P	P	P	P	N	N	P	N	P	N	N	N	P	P	P	P	P	P
	30645	P	P	P	P	P	P	P	P	P	P	P	P	P	P	P	P	P	P	P	P	P	P	P	P	P	P	P
	30682	P	P	N	P	P	P	P	N	P	P	P	P	P	N	P	P	P	P	N	P	N	N	P	P	P	P	P
	30697	P	N	N	N	N	P	P	P	N	P	P	P	P	P	N	P	P	P	N	P	N	P	P	P	P	N	P
	30852	P	P	P	N	P	P	P	N	P	P	P	N	P	N	P	P	P	P	P	P	N	P	P	P	P	P	P
	30857	N	P	N	P	P	N	P	N	P	N	P	P	N	N	N	P	N	N	P	N	N	N	N	P	P	P	P
	30936	P	N	P	N	P	P	P	P	N	P	P	P	P	P	P	P	P	P	P	P	P	N	P	P	P	P	P
	30994	N	P	N	P	P	P	N	N	N	P	P	P	P	N	P	P	N	P	P	N	P	P	P	P	P	P	P
	31070	N	N	P	P	N	N	P	N	N	N	N	N	P	N	N	P	N	N	N	N	N	N	N	P	P	N	N
	31075	P	P	N	P	N	P	P	P	N	N	N	P	P	N	P	P	N	P	P	P	P	P	P	P	P	P	P
	31124	P	P	N	P	P	P	P	N	N	P	P	P	N	P	N	P	N	P	N	P	N	P	P	P	P	P	P
	31369	P	P	N	P	P	P	P	N	N	N	P	N	P	N	P	P	P	P	N	N	P	P	P	P	P	N	P
	31445	P	N	N	N	P	P	P	N	N	N	P	N	N	N	N	P	P	P	N	N	N	N	P	P	P	N	N
	31495	N	N	N	N	N	N	N	N	N	N	N	N	N	N	N	N	N	N	N	N	N	N	P	P	P	N	N
	31504	N	P	P	P	P	P	P	N	P	N	P	P	P	N	P	P	N	P	N	P	P	N	P	N	P	P	P
	31585	P	N	P	N	P	P	P	N	P	P	P	P	P	P	P	P	N	P	P	P	N	P	N	P	P	P	P
	31648	P	P	N	N	P	P	P	P	N	P	P	P	N	P	N	P	P	P	P	N	N	N	P	P	P	P	P
	31973	P	P	N	P	P	P	P	N	N	P	P	P	P	P	P	P	P	P	P	P	N	P	P	P	P	P	P
	32081	P	P	P	P	P	P	P	N	P	P	P	P	P	P	P	P	P	P	P	P	P	P	P	P	P	P	P
	32096	P	P	P	P	P	N	P	N	P	P	P	P	N	P	P	P	P	P	P	P	P	P	P	P	P	P	P
	32180	N	N	N	N	P	N	N	N	N	N	P	P	P	N	N	N	N	N	N	N	N	N	N	P	N	N	N
	32276	P	N	N	N	P	P	P	P	N	N	P	P	P	N	N	N	P	P	N	P	N	N	N	P	P	P	P
	32340	P	N	N	N	P	P	P	P	N	N	P	P	N	N	P	P	P	P	P	P	N	N	N	P	P	P	P
	33309	P	P	P	P	P	N	P	P	N	P	P	P	P	P	P	P	P	P	N	P	N	N	P	P	P	P	P
	33332	P	P	P	P	P	N	P	P	N	P	P	P	N	P	N	P	P	P	N	N	P	N	P	P	P	P	P
	33645	P	P	P	N	P	P	P	P	P	P	P	P	P	P	P	P	P	P	P	P	P	N	P	P	P	P	P
	33803	P	N	P	N	P	N	P	N	N	P	P	P	N	P	P	P	N	P	P	P	N	N	N	P	P	P	P
	33830	P	N	P	N	N	N	P	P	N	N	P	P	N	N	N	P	P	P	N	N	P	N	P	P	P	N	N
	33979	P	P	N	P	P	N	P	P	N	P	P	P	N	P	P	P	N	P	N	N	N	N	P	P	P	P	P
	34468	P	N	P	N	P	N	P	P	N	N	P	P	N	P	P	P	P	P	N	N	N	N	N	P	P	N	N
	34470	P	N	N	N	P	P	P	N	N	N	P	N	N	N	N	N	N	P	N	N	N	N	P	P	P	N	N
	34624	P	P	N	P	N	N	P	P	N	N	P	P	P	P	N	P	P	P	P	P	N	N	P	P	P	P	P
	34960	P	P	P	P	P	N	P	N	P	P	P	P	N	P	P	P	P	P	P	N	N	P	P	P	P	P	N
	35221	P	P	P	P	P	P	P	P	N	P	P	P	N	P	P	P	P	P	P	P	P	P	P	P	P	P	N
	35273	P	N	P	N	N	N	P	P	P	N	N	P	N	P	N	P	P	P	P	P	P	N	P	P	P	P	P
	35343	P	P	P	P	P	P	P	P	P	P	P	P	N	P	P	P	P	P	P	P	P	N	P	P	P	P	P
	35893	P	N	P	N	P	P	P	P	N	P	P	P	N	P	P	P	P	P	P	P	N	P	P	P	N	P	P
	35917	N	P	N	P	N	P	N	P	N	N	N	N	N	N	N	N	N	N	N	N	N	N	N	N	N	P	N
	35942	P	N	N	N	P	P	P	N	N	N	P	P	N	P	P	P	P	P	N	N	N	N	P	P	P	N	N
	36052	N	N	N	N	N	N	N	N	N	N	N	N	N	N	N	N	N	N	N	N	N	N	N	N	P	N	N
	36131	P	N	P	N	P	P	P	P	N	N	P	P	P	N	P	P	P	P	N	P	P	P	P	P	P	P	P
	*Sera samples marked in yellow were previously used for the epitope screening using peptide microarrays

## Sheet: All vs all (z-scores)
The matrix contains the number of standard deviations (z.-scores) above background
		Peptides
		p1	p2	p3	p4	p5	p6	p7	p8	p9	p10	p11	p12	p13	p14	p15	p16	p17	p18	p19	p20	p21	p22	p23	p24	pc1	pc2	pc3	pc4
Sera	27923	0.490877	3.83619	23.1948	23.4084	42.3076	36.0294	6.76973	0.433707	-0.122813	87.3351	39.935	3.80668	18.26	33.839	14.6352	1.1146	-0.912674	-0.383945	2.23026	11.8777	14.9617	8.67691	1.37199	0.557561	50.6325	58.0051	5.88582	13.8056
	29654	15.4858	10.3786	0.543074	10.9407	49.5926	95.2926	8.60232	-2.46933	1.88816	3.38887	32.0654	14.6855	16.0895	1.11949	5.34142	15.8554	-1.59275	15.8726	3.99772	0.307443	0.895618	-0.532578	46.1723	44.4485	153.438	-0.407552	12.8009	16.7517
	30994	2.26843	23.7693	1.61979	47.0703	43.2351	21.3364	2.30858	-1.1822	0.745258	4.84362	28.0026	5.19541	26.618	-0.28744	17.8928	9.61971	-0.351738	2.39286	4.86069	7.71942	6.3994	6.48099	7.83877	55.737	104.913	96.026	35.9422	47.1
	31070	0.873448	2.75478	3.43294	4.23483	0.420982	1.057	4.03011	1.10176	0.993278	-0.0853527	2.12905	1.26318	3.42941	1.16381	0.0862456	24.7974	-0.62476	0.531747	1.4642	0.555481	1.57569	-0.482481	2.08139	0.263147	42.0264	30.4906	2.16549	2.48847
	27931	19.5028	7.90198	16.8767	7.00644	43.7033	77.3569	0.309398	-2.61274	-0.719403	1.00275	41.3217	20.4054	12.1163	-2.0738	13.8476	12.6121	-1.4885	5.51454	2.83941	0.492256	22.9776	0.853437	-0.565882	19.1057	119.11	165.007	10.1158	23.0299
	30309	12.9991	0.0282703	3.36692	-0.519108	6.67043	52.8897	0.198332	4.60289	6.37264	0.375906	13.8379	7.82289	4.52319	1.36321	1.56426	16.2621	0.397832	22.764	3.35627	12.2522	4.21052	7.46623	0.0224005	26.4738	98.4962	91.6708	20.1444	1.67914
	30852	52.1099	3.72226	3.89004	1.36911	45.3017	94.3097	33.8328	1.41305	8.02499	16.1652	39.1445	2.196	10.472	-0.434227	28.3261	17.9692	-0.590011	16.6277	6.76198	15.6032	60.7348	0.227225	18.1164	18.3464	153.52	174.721	24.2533	27.5371
	30607	12.8964	20.0374	0.141845	33.8391	52.9424	74.3117	34.7213	1.60891	0.457018	31.6133	40.2655	2.58592	19.6802	16.8561	4.96765	42.2243	-0.41627	27.5982	7.62033	-0.183771	1.71706	1.27926	1.30927	43.4452	173.776	1.42643	34.2499	28.2313
	27948	0.327584	0.448042	-1.12279	0.133572	2.58217	-0.471943	0.71664	-2.25947	-0.451273	-0.318939	2.76731	-0.224527	3.71199	-1.73869	0.203548	0.758129	-0.475838	-0.276916	-0.552455	0.0545407	1.44934	-0.198599	0.87022	-0.0893758	1.6809	5.00436	0.10765	10.0095
	30384	4.50787	3.76823	-0.670771	5.66313	10.8037	66.6586	0.124288	1.71035	-1.14506	4.88205	8.16492	-0.3625	0.0628148	1.69833	8.43151	4.98558	-1.36937	4.46209	0.352042	-0.65553	4.99094	-1.48442	-0.330137	0.921705	42.3568	10.0466	-0.156293	32.7182
	30936	96.0496	2.64884	47.8627	2.7534	66.7741	22.9368	43.1994	22.3884	1.98201	27.4483	50.1956	20.9213	5.35875	19.1161	58.2216	47.732	-1.3098	3.80208	8.02643	12.9331	14.0698	5.47905	-0.0295068	43.8132	77.7176	165.841	22.5931	38.7425
	31973	10.5077	16.8511	-0.218753	39.2033	77.0397	107.411	177.608	2.24898	0.651413	116.669	32.4412	13.1169	12.433	5.76681	25.5912	37.8763	-1.13606	76.4866	13.0242	7.42761	18.1688	-0.858208	34.517	45.4635	149.981	127.242	22.6867	27.5236
	27975	56.7334	21.0808	8.14611	41.0626	71.2811	-0.446741	11.7677	1.58093	0.0615263	8.55439	50.9279	20.8043	10.5499	8.42004	32.6361	27.1069	-1.24526	5.08048	8.80632	9.56755	5.96088	0.101983	0.90915	56.7132	162.663	49.2427	29.1836	19.6335
	31075	4.13463	25.1726	0.791938	49.5702	0.475012	6.89973	108.839	10.6433	2.56184	1.02936	2.73491	35.8524	25.1345	-0.276362	32.4551	43.133	41.8724	2.60097	6.7066	58.2512	14.4674	5.17012	14.498	12.1443	164.949	142.695	36.1284	17.6186
	30645	10.1205	10.8244	15.6171	23.6346	80.6957	13.8304	16.7657	5.39336	111.573	22.543	53.2962	15.6364	32.1502	3.6841	66.2216	37.4044	0.43258	48.5223	7.78184	5.48221	33.6767	31.7131	4.33287	68.0714	167.345	107.773	23.3289	13.4263
	30541	24.6115	-0.697334	-1.06184	11.4811	12.0014	95.2464	14.5814	-1.87124	-0.22001	4.29661	11.6154	3.7137	17.3172	-1.25678	1.17214	34.166	-1.06656	6.15671	3.65161	3.62435	6.30649	-0.490831	-0.799465	7.98765	158.051	1.23687	18.3551	4.14777
	28221	0.196951	0.332105	-0.919635	-0.399197	13.0144	0.162315	101.361	2.10908	15.7103	-0.295285	22.7508	4.10362	10.2698	1.40199	4.18514	2.06352	-0.336845	0.169038	5.87132	24.445	23.9959	-0.532578	0.584729	1.67324	1.97006	51.7023	4.15249	56.7307
	30385	15.6304	3.18255	17.8264	4.54599	27.0487	48.0845	0.475997	-2.53579	-1.14506	0.606536	21.7659	4.83248	5.43914	-2.07103	9.49059	7.11939	-1.60764	4.58101	1.78724	-0.499898	16.7678	0.46936	-1.10658	12.0126	88.8849	113.413	5.18769	8.3028
	30682	13.4096	15.9256	0.116451	14.6109	47.2333	68.973	40.1636	-0.51765	7.29098	3.57515	32.2047	6.90807	25.5535	0.308014	8.85715	36.2295	-0.530443	72.6098	6.91888	2.58356	23.0334	-1.10034	-0.490184	17.3237	137.52	100.064	3.79142	3.53484
	31124	8.36157	6.43478	-0.355882	14.6534	6.71095	40.6498	23.226	-0.979339	-0.538415	55.1977	30.7338	8.14383	1.617	26.6354	1.32295	9.94605	-1.34951	1.48312	5.22987	1.20233	16.385	-1.48442	82.2068	12.9772	76.2718	29.8224	22.1429	32.2272
	28222	1.28401	2.78077	3.83417	5.34286	0.0832959	1.27542	7.36208	1.7733	2.10937	0.346339	16.3456	1.57812	5.43914	1.52385	0.270579	21.5891	-0.848141	0.6031	2.53483	0.798656	1.28954	-0.958402	4.94278	0.379363	51.2796	46.0724	3.73315	2.31915
	30447	10.2418	5.93305	-0.0816244	2.71241	38.503	17.4049	23.5407	3.72848	0.386634	115.241	2.69279	1.87806	19.2563	-1.41465	19.153	13.9978	-0.917638	2.50584	6.66045	-0.597168	19.5252	-0.749665	1.93864	69.4311	128.046	4.99962	7.30837	7.99125
	30697	25.0034	0.663924	-1.21929	0.850001	2.6317	51.3818	19.3572	8.05506	-0.250175	4.89388	40.813	22.43	13.3977	5.33476	1.81227	12.2707	-0.684328	25.2911	4.58841	0.667342	15.1252	-0.950052	51.4993	24.8971	170.044	49.4039	0.941755	37.0493
	31369	49.7585	22.2981	0.07582	46.3023	18.8046	10.9951	103.675	0.912884	0.503941	2.26825	4.11833	-0.476478	28.5035	-1.24571	8.00252	30.2398	-0.326917	5.16967	11.566	-0.0962278	2.20003	7.19905	28.4352	42.7944	106.345	173.556	2.33688	37.581
	28246	21.4903	0.344098	74.4251	1.13232	9.7006	61.9415	195.378	0.209858	0.570973	0.145277	-0.112932	6.45816	31.3999	0.0116717	0.367773	37.8563	0.0205653	63.7026	12.7427	5.62325	5.38114	60.235	2.78646	32.8966	171.38	91.0263	12.8923	23.1485
	30515	15.6911	1.78131	-0.67585	0.183661	5.36921	100.883	51.6959	4.96665	-0.400998	0.61245	6.60006	1.86306	8.24545	2.22455	0.4281	12.9987	-1.33462	8.33891	5.86671	3.34227	6.14669	-0.0399583	1.78076	3.52107	129.093	159.424	17.0731	37.0764
	30857	0.38357	3.13658	-0.513327	3.38027	7.98515	-0.467743	7.63975	-0.167887	13.7127	0.284246	11.9847	3.64171	0.766828	0.670826	0.887257	9.41888	-0.997062	-0.306646	1.37191	11.7367	2.99159	-0.816461	-0.137647	2.34729	54.2539	29.2111	3.51834	3.88364
	31495	-0.586853	0.0862387	-0.63014	-0.503929	0.312923	0.557151	-0.96786	0.528143	-1.19533	-0.635315	-0.87106	-1.12435	-0.611966	-1.18755	-0.533784	1.13468	-1.23037	-0.449352	-0.640136	-1.12243	-0.14865	-0.616073	-0.881652	3.16468	3.0028	23.3158	1.19199	-0.464411
	29615	44.6265	18.2863	3.26026	28.2382	22.4696	91.7937	16.0252	3.62355	3.78183	4.27295	0.622516	2.79588	3.99214	-0.168349	0.733087	-0.5573	-1.02685	27.0333	5.37754	1.83458	9.0045	1.37111	2.73888	2.56035	156.742	40.0918	4.2896	4.60154
	30517	11.4641	21.3726	1.36585	42.9827	51.173	32.0978	40.5153	1.80828	2.3842	47.5071	38.3475	11.9801	5.32708	24.6746	19.4781	10.7293	-0.421234	1.5842	6.29127	4.80618	6.73386	1.10392	64.5648	7.19738	89.9727	157.993	12.5998	11.6146
	30620	17.7392	10.3666	-0.564115	16.7663	10.9253	56.7079	24.7439	-1.44802	85.1057	68.867	10.624	3.2248	13.6559	-1.79131	3.97735	11.4623	1.61402	1.98853	5.19295	1.57682	2.33753	0.703146	58.1391	6.05071	136.762	140.715	15.8597	17.3307
	31504	0.000999749	13.8447	72.8761	30.4983	33.8159	27.2338	80.9247	0.552627	5.81627	1.87796	24.5035	18.6718	14.411	1.01148	14.6184	16.97	-0.18296	-0.027182	7.8926	2.5252	13.1221	23.1048	1.23357	3.71864	0.538005	113.224	29.5573	18.7361

## Sheet: Additional negative sera
A subset of selected individual peptides were assayed individually against an additional set of negative sera samples (from healthy donors)
	Peptides
Normal sera	p1	p5	p6	p7	p11	p12	p13	p16	p18	p19	p21	p24	pc1	pc2	pc3	pc4
19	N	N	N	N	N	N	N	N	N	N	N	P	N	N	N	N
20	N	N	N	N	N	N	N	N	N	N	N	N	P	N	N	N
21	N	N	N	N	N	N	N	N	N	N	N	N	N	N	N	N
22	N	N	N	N	N	N	N	N	N	N	N	N	N	N	N	N
23	N	N	N	N	N	N	N	N	N	N	N	N	N	N	P	N
24	N	N	N	N	N	N	N	N	P	N	N	P	P	N	N	N
25	N	N	N	N	N	N	N	N	N	N	N	N	N	N	N	N
26	N	N	N	P	N	N	N	N	N	N	N	P	N	N	N	N
27	N	N	N	N	N	N	N	N	N	N	N	P	N	N	N	N
28	N	N	N	N	N	N	N	N	N	N	N	P	N	N	P	N
29	N	N	N	N	N	N	N	P	N	N	N	P	P	N	N	N
30	N	N	N	N	N	N	N	N	N	N	N	N	N	N	N	N
32	N	P	N	N	N	N	N	N	N	N	N	P	P	N	N	N
33	N	N	N	N	N	N	N	N	N	N	N	N	N	N	N	N
34	N	N	N	N	N	N	N	N	N	N	N	N	N	N	N	N
35	N	N	N	N	N	N	N	N	N	N	N	N	N	N	N	N
36	N	N	N	N	N	N	N	N	N	N	N	N	N	N	N	N
37	N	N	N	N	N	N	N	N	N	N	N	N	N	N	P	N
38	N	N	N	N	P	N	N	N	N	N	N	N	N	N	N	N
39	N	N	N	N	N	N	N	N	N	N	N	N	N	N	N	N
40	N	P	N	N	P	N	N	N	N	N	N	N	N	N	N	N
41	N	N	N	N	N	N	N	N	N	N	N	N	N	N	N	N
42	N	N	N	N	N	N	N	N	N	N	N	N	N	N	N	N
43	N	N	N	N	N	N	N	N	N	N	N	N	N	N	N	N
44	P	P	P	P	N	P	P	P	N	P	P	N	P	P	P	P
45	N	N	N	N	N	N	N	N	N	N	N	N	N	N	N	N
46	N	N	N	N	N	N	N	N	N	N	N	N	N	N	N	N
47	N	N	N	N	N	N	N	N	N	N	N	N	N	N	N	N
48	N	N	N	N	N	N	N	N	N	N	N	N	N	N	N	N
49	N	N	N	N	N	N	N	N	N	N	N	N	N	N	N	N
50	N	N	N	N	N	N	N	P	N	N	N	N	N	N	P	N
51	N	N	N	N	N	N	N	N	N	N	N	N	N	N	P	N
52	N	N	N	N	P	N	N	N	N	N	N	N	N	N	N	N
53	N	N	N	N	N	N	N	N	N	N	N	N	N	N	N	N
54	N	N	N	N	N	N	N	N	N	N	N	N	N	N	N	N
55	N	N	N	N	N	N	N	N	N	N	N	N	N	N	N	N
56	N	N	N	N	P	P	N	N	P	N	N	P	N	N	N	N
57	N	N	N	N	N	N	N	N	N	N	N	N	N	N	N	N
58	N	N	N	N	N	N	N	N	N	N	N	N	N	N	N	N
59	N	N	N	N	N	N	N	N	N	N	N	N	P	N	P	N
60	P	N	N	N	P	P	P	P	P	P	P	P	P	P	P	P
61	N	N	N	N	N	N	N	N	N	N	N	N	N	N	N	N
62	N	N	N	N	N	N	N	N	N	N	N	N	N	N	P	N
63	N	N	N	N	N	N	N	N	N	N	N	N	N	N	N	N
64	N	N	N	N	P	P	P	N	P	P	P	P	N	P	P	P
65	N	N	N	N	N	N	N	N	P	N	N	N	N	N	N	N
66	N	N	N	N	N	N	N	N	N	N	N	N	N	N	N	N
67	P	N	N	N	N	N	N	N	N	N	N	N	N	N	N	N
69	N	N	N	N	N	N	N	N	N	N	N	N	N	N	N	N
70	N	N	N	N	N	N	N	N	N	N	N	N	N	N	N	N
71	N	N	N	N	N	N	N	N	N	N	N	N	N	N	N	N
72	N	N	N	N	N	N	N	N	N	N	N	N	N	N	N	N
73	N	N	N	N	P	P	N	N	N	P	N	N	N	N	N	N
74	N	N	N	N	N	N	N	N	N	N	N	N	N	N	N	N
76	N	N	N	N	N	N	N	N	N	N	N	N	N	N	N	N
77	N	N	N	N	N	N	N	N	N	N	N	N	N	N	N	N
78	N	N	N	N	N	N	N	P	N	N	N	N	N	N	N	N
79	N	N	N	N	N	N	N	N	N	N	N	N	N	N	N	N
80	N	N	N	N	N	N	N	P	N	N	N	N	N	N	N	N
81	N	N	N	N	N	N	P	N	N	N	N	N	N	N	N	N
271	N	N	N	N	N	N	N	N	N	N	N	N	N	N	N	N
Negative sera samples highlighted in yellow give positive test in ELISA assays against many T. cruzi peptides. See main text.

## Sheet: Formulation 1
A combination of peptides (pc1, pc2, pc3, p6 and p13) were assayed against both negative (control) and Chagas-positive sera samples
Serum #	Ch Positives	Serum #	Normal sera
27948	N	5	N
31495	N	6	N
36052	N	24	N
35917	N	28	N
32180	N	32	N
30697	P	37	N
31070	P	38	N
30384	P	44	N
30852	P	50	N
28222	P	51	N
31445	P	52	N
32340	P	55	N
33830	P	56	N
35942	P	59	N
34468	P	60	P
32276	P	62	N
27931	P	64	P
27975	P	65	N
28221	N	73	N
28246	P	81	N
29654	P	1	N
30309	P	2	N
		3	N
		4	N
Count	22		24
Sens	72.7273	Spc	91.6667

## Sheet: Formulation 2
A combination of peptides (pc1, pc2, p6, p7 and p24) were assayed against both negative (control) and Chagas-positive sera samples
Serum #	Ch Positives	Serum #	Normal sera
30519	P	2	N
32276	P	4	N
31648	P	5	N
31585	P	8	N
35343	P	10	N
30313	P	14	N
33979	P	16	N
32340	P	20	N
31445	P	21	N
33309	P	25	N
34960	P	26	N
34624	P	40	N
35942	P	41	N
32096	P	42	N
29183	P	43	N
33830	P	44	N
36052	N	45	N
35917	N	46	N
34468	P	60	P
32180	N	64	P
33803	P	65	N
33332	P	66	N
30607	P	67	N
29746	P	30	N
32081	P	32	N
33645	P	33	N
34470	P	34	N
35221	P	35	N
35273	P	36	N
35893	P	37	N
30645	P	38	N
30682	P
30697	P
27931	P
27948	N
27975	P
28221	P
28222	P
28246	P
29654	P
30309	P
30384	P
30385	P
30852	P
30857	P
30936	P
30994	P
31070	P
31075	P
31124	P
31369	P
31495	P
31973	P
Count	53		31
Sens	92.4528	Spc	93.5484

## Sheet: Final formulation
A combination of peptides (pc1, pc2, pc3, p6, p7, p13, and p24) were assayed against both negative (control) and Chagas-positive sera samples, and against a panel of Leish positive and double negative (Leish-negative, Chagas-negative) samples from Salta, Argentina
				From Chagas / Leish co-endemic region
Serum #	Ch Positives	Serum #	Normal sera	Serum #	Leish Positives	Serum #	Normal sera
1	P	1	N	5882	N	5530	N
3	P	2	N	5887	N	5561	N
7	P	3	N	5890	N	5563	N
9	P	4	N	5957	N	5831	N
12	P	5	N	5958	N	5850	N
14	P	6	N	5960	N	5909	N
16	P	7	N	6108	N	5911	N
18	P	8	N	6110	N	5926	N
20	P	9	N	6113	N	6071	P
22	P	10	N	6116	N	6122	N
23	P	11	N	6117	N	6126	N
26	P	12	N	6182	N	6176	N
29	P	15	N	6184	N	6178	N
35	P	16	N	6191	N	6193	N
36	P	17	N	5954	N	6231	N
39	P	18	N	6511	N	5844	N
41	P	19	N	5950	N	5921	N
47	P	20	N	5951	N	6112	N
48	P	21	N			6515	N
49	P	22	N
53	P	24	N	Count	18	Count	19
55	P	25	N
62	P	26	N
66	P	27	N
67	P	28	N
69	P	29	N
70	P	30	N
71	P	31	N
75	P	32	N
76	P	33	N
77	P	34	N
80	P	35	N
82	P	37	N
83	P	38	N
84	P	39	N
85	P	40	N
86	P	41	N
87	P	42	N
88	P	43	N
89	P	44	N
92	P	45	N
93	P	46	N
94	P	47	N
96	P	48	N
97	P	49	N
98	P	52	N
100	P	53	N
101	P	54	N
103	P	56	N
108	P	57	N
27923	P	58	N
27931	P	58	N
27948	N	59	N
27975	P	59	N
28221	P	60	N
28222	P	61	N
28246	P	63	N
29615	P	64	N
29654	P	65	N
30309	P	66	N
30384	N	67	N
30385	N	68	N
30447	P	69	N
30515	P	71	N
30517	P	72	N
30541	P	73	N
30607	P	74	N
30620	P	75	N
30645	P	76	N
30682	P	77	N
30697	P	78	N
30852	P	79	N
30857	P	80	N
30936	P	81	N
30994	P	82	N
31070	P	83	N
31075	P	84	N
31124	P	85	N
31369	P	86	N
31495	P	87	N
31504	P
31973	P
Count	82		80
Sens	96.3415	Specif	100			Specificity	97.2973
					Global specificity		99.1453
