# Supplementary material for: Next-generation ELISA diagnostic assay for Chagas Disease based on the combination of short peptidic epitopes
Source: PLoS Negl Trop Dis. 2017 Oct 9;11(10):e0005972. doi: 10.1371/journal.pntd.0005972 (PMC5648266; doi:10.1371/journal.pntd.0005972)
Supplement: S1 Text — This supporting file contains information on the conservation of the selected epitopes. We have tried to compile information from complete T. cruzi genomes from different evolutionary lineages (Discrete Typing Units, DTUs). For each peptide (naming/numbering follows Table 1), we provide a small multiple sequence alignment showing presence and conservation of the peptide in other strains/isolates. In the case of hybrid lineages more than one representative sequence may have been included in the alignment. File: S1 Text. (TXT) [file pntd.0005972.s006.txt]

S1 Text - Mucci JS et al (2017)

This supporting file contains information on the conservation of the selected epitopes.
We have tried to compile information from complete T. cruzi genomes from different evolutionary
lineages (Discrete Typing Units, DTUs). For each peptide (naming/numbering follows Table 1),
we provide a small multiple sequence alignment showing presence and conservation of the peptide
in other strains/isolates. In the case of hybrid lineages more than one representative sequence
may have been included in the alignment. 

p1	Tc00.1047053507071.20
mucin-associated surface protein (MASP)

TcVI  CL-Brener LQVAGIKTTTATTGDS
TcVI  CL-Brener LQVAGIKTTTATSGDS
TcV   Tulacl2   LQVAGIKTTTATTGDS
TcV   Tulacl2   LQVAGIKTTTATSGDS
TcI   SylvioX10 VEVAGIKTATVTTGDS
TcI   JRcl4     VEVAGIKTATATTGDS
TcI   Dm28c     VEVAGIKTATVTTGDS
TcII  Esmeraldo LQVAGIKTATVTSGDA
                + ****** *+*+**+

//

p2	Tc00.1047053506401.320
60S ribosomal protein L7a, putative, antigenic protein (Carmona SJ et al 2012)

TcVI  CL-Brener AKPAAKPAAKPAAKP
TcV   Tulacl2   AKPAAKPAAKPAAKT
TcI   SylvioX10 AKPAAKPAAKPAAKT
TcI   JRcl4     AKPAAKPAAKPAAKT
TcI   Dm28c     AKPAAKPAAKPAAKP
TcII  Esmeraldo AKPAAKPAAKPAAKP
                **************

//

p3	Tc00.1047053506973.30
mucin-associated surface protein (MASP)

TcVI  CL-Brener EKQQQSDEAQVQQHQ
TcV   Tulacl2   EKQQQSDEAQVQQHQ
TcI   SylvioX10 EKQQQSDEAQVQQHQ
TcI   JRcl4     EKQQQSDEAQVQQHQ
TcI   Dm28c     EKQQQSDEAQVQQHQ
TcII  Esmeraldo EKQQQSDEAQVQQHQ
                ***************


//

p4	Tc00.1047053511727.290
RNA-binding protein, putative

TcVI  CL-Brener PASKPAAKPAAKAPA
TcV   Tulacl2   PASKPANKPAPKPAA
TcI   SylvioX10 PASKPAAKPAAKPAA
TcI   JRcl4     PASKPAAKPAAKPAA (pseudogene)
TcI   Dm28c     ---------------
TcII  Esmeraldo PASKPANKPAPKPAA
                ****** *** *  *
                

//

p5	Tc00.1047053507083.109
hypothetical protein, conserved

TcVI  CL-Brener WFEREVDGHDFIREH
TcV   Tulacl2   WFEREVDGHDFIREH
TcI   SylvioX10 WFEREVDGHDFIREH
TcI   JRcl4     WFEREVDGHDFIREH
TcI   Dm28c     WFEREVDGHDFIREH
TcII  Esmeraldo WFEREVDGHDFIREH
                ***************

//

p6	Tc00.1047053507071.170
mucin TcMUCII, putative

TcVI  CL-Brener TTNAPSRLREIDGSL
TcVI  CL-Brener TTSAPSRIREMDGSL
TcV   Tulacl2   TTNAPSRLREIDGSL
TcI   SylvioX10 TTHAPSRLREIDGSL
TcI   JRcl4     TTHAPSRLREIDGSL
TcI   Dm28c     ---------------
TcII  Esmeraldo TTRAPSRLREIDGSL
                ** ****+**+****
                

//

p7	Tc00.1047053509793.50
hypothetical protein, conserved

TcVI  CL-Brener KLGKSVGLTAALSPR
TcVI  CL-Brener KLGKSVGLTAALSPK 
TcV   Tulacl2   KLGKSVGLTAALSPK 
TcV   Tulacl2   KLGKSVGLTAALSPR
TcI   SylvioX10 KLGKSVGLTAALSPR
TcI   JRcl4     KLGKSVGLTAALSPR   
TcI   Dm28c     KLGKSVGLTAALSPR
TcII  Esmeraldo KLGKSVGLTAALSPK
                **************+ 
                
//

p8	Tc00.1047053510101.430
40S ribosomal protein S21, putative

TcVI  CL-Brener GRDAPQARKQQGRNE
TcVI  CL-Brener GRDAPQARRQQGRNE
TcV   Tulacl2   GRDAPQARKQQGRNE
TcV   Tulacl2   GRNEPQARRQQGRNE
TcI   SylvioX10 GRNEPQARKQQGRNE
TcI   JRcl4     GRNEPQARKQQGRNE
TcI   Dm28c     VRDAPQARKQQGRDA
TcII  Esmeraldo GRDAPQARKQQGRNE
                 *  *********
                

//

p9	Tc00.1047053511679.10
mucin TcSMUGS, putative

TcVI  CL-Brener EGQYDAADVEAGDGP
TcV   Tulacl2   EGQYDAADVEAGDGP
TcI   SylvioX10 EGQYDAADVEAGDGP
TcI   JRcl4     EGQYDAAVVEAGDVQ
TcI   Dm28c     EGQYDAADVEAGDGP
TcII  Esmeraldo EGQYDAADVEAGDGP
                *************
                

//

p10	Tc00.1047053506391.30
EF-hand protein 5, putative

TcVI  CL-Brener LMTREVDDTMADELR
TcV   Tulacl2   LMTREVDDTMADELR
TcI   SylvioX10 LMTREVDDTMADELR
TcI   JRcl4     LMTREVDDTMADELR
TcI   Dm28c     LMTREVDDTMADELR
TcII  Esmeraldo LMTREVDDTMADELR
                ***************   

//

p11	Tc00.1047053511529.80
kinetoplast DNA-associated protein, putative

TcVI  CL-Brener ALRVSPYSIFLQELA
TcV   Tulacl2   ALRVSPYSIFLQELA
TcI   SylvioX10 ALRVSPYSIFLQELA
TcI   JRcl4     ALRVSPYSIFLQELA
TcI   Dm28c     ALRVSPYSIFLQELA
TcII  Esmeraldo ALRVSPYSIFLQELA
                ***************               

//

p12	Tc00.1047053511633.79
microtubule-associated protein, putative

TcVI  CL-Brener EEEEDVGPRHVDPDH
TcVI  CL-Brener EEQEDVGPRHVDPDH
TcV   Tulacl2   EEEEDVGPRHVDPDH
TcV   Tulacl2   EEQEDVGPRHVDPDH
TcI   SylvioX10 EEEEDVGPRHVDPDH
TcI   JRcl4     QEEEDVGPRHVDPDH
TcI   Dm28c     ---------------
TcII  Esmeraldo QEEEDVGPRHVDPDH
                +*+************      

//

p13	Tc00.1047053506961.25
trans-sialidase, putative

TcVI  CL-Brener DSAKGKATGSSAGED
TcV   Tulacl2   DSAKGKATGSSAGED
TcI   SylvioX10 DSAKGKATGSSAGEE
TcI   JRcl4     DSAKGKATGSSAGED
TcI   Dm28c     ---------------
TcII  Esmeraldo DSAKGKATGSSAGED
                **************+
                

//

p14	Tc00.1047053511287.120
40S ribosomal protein S2, putative

TcVI  CL-Brener RDPTDEHSDFLTMGS
TcV   Tulacl2   RDPTDEHSDFLTMGS
TcI   SylvioX10 RDPTDEHSDFLTMGS
TcI   JRcl4     RDPTDEHSDFLTMGS
TcI   Dm28c     ---------------
TcII  Esmeraldo RDPTDEHSDFLTMGS
                ***************


//

p15	Tc00.1047053506563.40
beta tubulin, putative

TcVI  CL-Brener PTGTYQGDSDLQLER
TcV   Tulacl2   PTGTYQGDSDLQLER
TcI   SylvioX10 PTGTYQGDSDLQLER
TcI   JRcl4     PTGTYQGDSDLQLER
TcI   Dm28c     PTGTYQGDSDLQLER
TcII  Esmeraldo PTGTYQGDSDLQLER
                *************** 


//

p16	Tc00.1047053504159.10
hypothetical protein, antigenic protein n126 (Carmona SJ et al 2012)

TcVI  CL-Brener TSAPAAGGFGSATTT
TcV   Tulacl2   TSAPAAGGFGSATTT
TcI   SylvioX10 TSTPAAGGFGSATTT
TcI   JRcl4     TSAPAAGGFGSATTT
TcI   Dm28c     ---------------
TcII  Esmeraldo TSAPAVGGFGSATTT
                ** ************


//

p17	Tc00.1047053511633.79
microtubule-associated protein, putative

TcVI  CL-Brener PTTSARRLRTRTGPL
TcV   Tulacl2   PTTSARRLRTRTGPL
TcI   SylvioX10 PTTSARRLRTRTGPL
TcI   JRcl4     PTTSARRLRTRTGPL
TcI   Dm28c     ---------------
TcII  Esmeraldo PTTSARRLRTRTGPL
                ***************


//

p18	Tc00.1047053510421.330
hypothetical protein, conserved

TcVI  CL-Brener ILDRFLAAAMDKVFT
TcV   Tulacl2   ILDRFLAAAMDKVFT
TcV   Tulacl2   ILDQFLAAAMDKVFT
TcI   SylvioX10 ILVRFLAAAMDKVFT
TcI   JRcl4     ILVRFLAAAMDKVFT
TcI   Dm28c     ILVRFLAAAMDKVFT
TcII  Esmeraldo ILDRFLAAAMDKVFT
                ** +***********
                

//

p19	Tc00.1047053506989.190
heat shock protein 90 / glucose regulated protein 94

TcVI  CL-Brener PVDNDGDESSDKEDA
TcV   Tulacl2   PVDNDGDESSDKEDA
TcI   SylvioX10 PVDNDGDESTEKEDA
TcI   JRcl4     PVDNDGDESSEKEDA
TcI   Dm28c     PVDNDGDESSEKEDA
TcII  Esmeraldo PVDNDGDESSDKEDA
                *********++****


//

p20	Tc00.1047053511633.79
microtubule-associated protein, putative

TcVI  CL-Brener VDPSAYKRALPLEEQ
TcVI  CL-Brener VDPSAYKRALPQEEE
TcV   Tulacl2   VDPSAYKRALPLEEQ
TcV   Tulacl2   VDPSAYKRALPQEEE
TcI   SylvioX10 VDPSAYKRALPQEEE
TcI   JRcl4     VDPSAYKRALPQEEE
TcI   Dm28c     ---------------
TcII  Esmeraldo VDPSAYKRALPQEEQ
                *********** **+


//

p21	Tc00.1047053509157.120
hypothetical protein, conserved

TcVI  CL-Brener SGAVPEGEEYPTEAE
TcV   Tulacl2   SGAVPEGEEYPTEAE
TcV   Tulacl2   SSAVPEGEEYPTEAE
TcI   SylvioX10 SGAVPEGEEYPAEAE
TcI   JRcl4     SGAVPEGEEYPAEAD
TcI   Dm28c     ---------------
TcII  Esmeraldo SGAVPKGEEYPTEAE
                * ***+********+


//

p22	Tc00.1047053507071.100
mucin-associated surface protein (MASP)

TcVI  CL-Brener SEREDDEENDEEEDG
TcV   Tulacl2   SEREDDEENDEEEDG
TcI   SylvioX10 ---------------
TcI   JRcl4     ---------------
TcI   Dm28c     ---------------
TcII  Esmeraldo ---------------
                


//

p23	Tc00.1047053511727.290
RNA-binding protein, putative

TcVI  CL-Brener GAAKAPAPKAAAPAP
TcV   Tulacl2   GAAKAPAPKAAAPAP
TcI   SylvioX10 GAAKAPAPKAAAPAP
TcI   JRcl4     GAAKAPAPKAAAPAP
TcI   Dm28c     ---------------
TcII  Esmeraldo ---------------
                


//

p24	Tc00.1047053511671.50
hypothetical protein, antigenic protein n96 (Carmona SJ et al 2012)

TcVI  CL-Brener AKPPAESPFKSVFGA
TcV   Tulacl2   AKPPAESPFKSVFGA
TcV   Tulacl2   AKSPAETPFKSVFGA
TcI   SylvioX10 AKPPAESPFKSVFGA
TcI   JRcl4     AKPPAESPFKSVFGA
TcI   Dm28c     ---------------
TcII  Esmeraldo AKPPAESPFKNVFGA
                ** ***+***+****


//

pc1	Tc00.1047053508831.140
B13 / Ag2 / CA-2 / PEP2

TcVI  CL-Brener APFGQAAAGDKPSPF
TcV   Tulacl2   APFGQAAAGDKPSPF
TcI   SylvioX10 SPFGQAAAGDKPSPF
TcI   JRcl4     SPFGQAAAGDKPSPF
TcI   Dm28c      PFGQAAAGDKPSPF
TcII  Esmeraldo APFGQAAAGDKPSPF
                +**************


//
pc2	Tc00.1047053509149.40
Ribo L19

TcVI  CL-Brener AAAPAKAAAAPAKAA
TcV   Tulacl2   ---------------
TcI   SylvioX10 AAAPAKAAAAPAKAA
TcI   JRcl4     ---------------
TcI   Dm28c     ---------------
TcII  Esmeraldo ---------------
                ***************


//

pc3	Tc00.1047053505975.20
TcD / Ag13

TcVI  CL-Brener EPKSAEPKPAEPKSA
TcV   Tulacl2   EPKSAEPKPAEPKSA
TcV   Tulacl2   EPKSAEPKPAEPKPA
TcI   SylvioX10 ---------------
TcI   JRcl4     EPKSAEPKSAEPKSA
TcI   Dm28c     EPKSAEPKSAEPKSA
TcII  Esmeraldo EPKSAEPKPAEPKSA
                ******** ******

//

pc4	X57235
Trans-sialidase (SAPA)

TcVI  CL-Brener TPADSSAHSTPSTPA
TcV   Tulacl2   TPADSSAHSTPSTPA
TcI   SylvioX10 TPADSSAHSTPSTPV
TcI   JRcl4     TPVDSSAHSTPSTPA
TcI   Dm28c     TPADSSAHSTPSTPA
TcII  Esmeraldo TPADNGAHSTPSTPA
                ** *+ ********
                
